# Supplementary material for: Multichannel Acoustic Spectroscopy of the Human Body for Inviolable Biometric Authentication
Source: Biosensors (Basel). 2022 Aug 31;12(9):700. doi: 10.3390/bios12090700 (PMC9496529; doi:10.3390/bios12090700)
Supplement: Supplementary file 1 [file biosensors-12-00700-s001.zip]

Archive with 1 entries (1 files):
- biosensors-1837312-supplementary.pdf
